# Supplementary material for: Application of the Artificial Intelligence Algorithm Model for Screening of Inborn Errors of Metabolism
Source: Front Pediatr. 2022 May 19;10:855943. doi: 10.3389/fped.2022.855943 (PMC9160361; doi:10.3389/fped.2022.855943)
Supplement: Supplementary file 2 [file Table_2.XLSX]

## Sheet: Panel of AI
IEMs (OMIM code)	Abbreviation
Argininosuccinic aciduria (#207,900)	ASA
Beta-ketothiolase deficiency (#203,750)	BKD
Carnitine palmitoyltransferase I deficiency (#255,120)	CPT-ⅠD
Citrullinemia type Ⅰ (#215,700)	CIT-Ⅰ
Glutaric acidemia Ⅰ (#231,670)	GA-Ⅰ
Multiple acyl-CoA dehydrogenase deficiency (#231,680)	MADD
Holocarboxylase synthetase deficiency (#253, 270)	HCSD
Homocystinuria (#236,200)	HCY
Hypermethioninemia (#250,850)	H-MET
Hyperprolinuria (#239,500)	H-PRO
Isobutyryl-CoA dehydrogenase deficiency (#611,283)	IBDD
Isovaleric acidemia (#243,500)	IVA
Maple syrup urine disease (#248,600)	MSUD
Medium-chain acyl-CoA dehydrogenase deficiency (#201,450)	MCADD
Methylmalonic acidemia (#251,000, #251,100, #251,110, #613, 646, and #614, 265)	MMA
Methylmalonic aciduria combined with homocystinuria (#277,400, #277,410, #277,380, #309,541 and #614, 857)	MMA-HCY
Neonatal intrahepatic cholestasis citrin deficiency (#605,814)	NICCD
Ornithine transcarbamylase deficiency (#311,250)	OTCD
Phenylalanine hydroxylase deficiency (#261,600)	PAHD
Primary carnitine deficiency (#212,140)	PCD
Propionic acidemia (#606,054)	PA
Short-chain acyl-CoA dehydrogenase deficiency (#201,470)	SCADD
Tetrahydrobiopterin deficiency (#233,910, #261,640, #612,716, #264,070, and #261,630)	BH4D
Very-long-chain acyl-CoA dehydrogenase deficiency (#201,475)	VLCADD
3-hydroxy-3-methylglutaryl-CoA lyase deficiency (#246,450)	3-HMGD
2-methylbutyryl-CoA dehydrogenase deficiency (#610,006)	2-MBDD
3-methylcrotonyl-CoA carboxylase deficiency (#210,200 and #210,210)	3-MCCD

## Sheet: Screening data
Years	Number of screenings	Suspected positive cases	Confirmed cases	Frequency
2016	5016	90	3	1:1,672
2017	10717	201	4	1:2,679
2018	18743	378	4	1:4,686
2019	22447	522	5	1:4,489
2020	37725	797	7	1:5,389
Total	94648	1988	23	1:4,115

## Sheet: Incidence
Disorders (OMIM code)	Confirmed cases	Frequency
Amino acid disorders	13	1:7,281
Phenylalanine hydroxylase deficiency (#261,600)	6	1:15,775
Citrullinemia type Ⅰ (#215,700)	1	1:94,648
Neonatal intrahepatic cholestasis citrin deficiency (#605,814)	4	1:23,662
Tyrosinemia type Ⅲ (#276,710)	2	1:47,324
Organic acid disorders	3	1:31,549
Isovaleric acidemia (#243,500)	1	1:94,648
Methylmalonic aciduria combined with homocystinuria (#277,400)	1	1:94,648
3-methylcrotonyl-CoA carboxylase deficiency (#210,200)	1	1:94,648
Fatty acid oxidation disorders	7	1:13,521
Primary carnitine deficiency (#212,140)	5	1:18,930
Short-chain acyl-CoA dehydrogenase deficiency (#201,470)	1	1:94,648
Very-long-chain acyl-CoA dehydrogenase deficiency (#201,475)	1	1:94,648
Total	23	1:4,115

## Sheet: Diagnostic data
No.	Gender	Abnormal level (μmol/L)	Reference range (μmol/L)	Affected gene (OMIM code)	Allele 1	Allele 2	Allele 3	Diagnostic results (OMIM code)
1	Female	Phe: 131.78	23-90	PAH	c.208_210del	c.158G>A		Phenylalanine hydroxylase deficiency (#261,600)
2	Female	Phe: 256.11		(*612,349)	c.826A>G	c.440C>T
3	Female	Phe: 717.54			c.969+2dup	c.498C>G
4	Male	Phe: 404.21			c.721C>T	c.721C>T
5	Male	Phe: 174.23			c.1174T>A	5’UTR-exon1del
6	Male	Phe: 382.53			c.728G>A
7	Male	Cit: 112.98	6-32	SLC25A13 (*603,859)	c.852-855del	c.762T>A		Neonatal intrahepatic cholestasis citrin deficiency (#605,814)
				ASS1 (*603,470)	c.1048C>T			Citrullinemia type Ⅰ (#215,700)
8	Female	Cit: 188.14		SLC25A13	c.852_855del	c.852_855del		Neonatal intrahepatic cholestasis citrin deficiency (#605,814)
9	Male	Cit: 64.74		(*603,859)	c.852_855del	c.955C＞T
10	Male	CIT: 31			c.1638_1660dup	c.852_855del
11	Female	Cit: 690.57		ASS1 (*603,470)	c.649_651del	c.1048C>T		Citrullinemia type Ⅰ (#215,700)
12	Female	C4: 1.77	0.03-0.48	ACADS (*606,885)	c.1031A>G	c.1031A>G		Short-chain acyl-CoA dehydrogenase deficiency (#201,470)
13	Female	C5: 14.22	0.03-0.4	IVD (*607,036)	c.433C>T	c.865G>C		Isovaleric acidemia (#243,500)
14	Male	Tyr: 394.79	30-250	HPD (*609,695)	c.893A>C	c.217T>C		Tyrosinemia type Ⅲ (#276,710)
15	Female	Tyr: 518.35			c.109T>G	c.460G>A
16	Male	C4DC+C5OH: 1.38	0.07-0.4	MCCC1 (*609,010)	c.1331G>A	c.2035G>A		3-methylcrotonyl-CoA carboxylase deficiency (#210,200)
17	Male	C3: 4.2	0.43-4	MMACHC (* 609831)	c.482G>A	c.457C>T	c.481C>T	Methylmalonic aciduria combined with homocystinuria (#277,400)
		C3/C0: 0.32	0.01-0.2
		C3/C2: 0.51	0.03-22
18	Female	C14:1: 4.79	0.02-0.3	ACADVL (*609,575)	c.1280G>A	c.1280G>A		Very-long-chain acyl-CoA dehydrogenase deficiency (#201,475)
19	Male	C0: 4.17	9.5-60	SLC22A5	c.1340A＞T			Very-long-chain acyl-CoA dehydrogenase deficiency (#201,475)
20	Male	C0: 4.22		(*603,377)	c.893C>T	c.51C>G
21	Female	C0: 5.75			c.51C>G	c.1400C>G
22	Male	C0: 1.85			c.338G>A	c.884>T
23	Female	C0: 1.9			c.760C>T	c.760C>T

## Sheet: Genetic analysis
Disorders (OMIM code)	Affected gene (OMIM code)	Nucleotide	Mutation alleles	relative frequency	Accounting
		variant	number		for total mutations
Phenylalanine hydroxylase deficiency (#261,600)	PAH		11		0.2391
	(*612,349)	c.721C>T	2	0.1818	0.0435
		c.208_210del	1	0.0909	0.0217
		c.826A>G	1	0.0909	0.0217
		c.969+2dup	1	0.0909	0.0217
		c.158G>A	1	0.0909	0.0217
		c.1174T>A	1	0.0909	0.0217
		C.728G>A	1	0.0909	0.0217
		c.440C>T	1	0.0909	0.0217
		C.498C>G	1	0.0909	0.0217
		5’UTR-exon1del	1	0.0909	0.0217
Neonatal intrahepatic cholestasis citrin deficiency (#605,814)	SLC25A13 (*603,859)		8		0.1739
		c.852-855del	5	0.625	0.1087
		c.762T>A	1	0.125	0.0217
		c.955C>T	1	0.125	0.0217
		c.1638_1660dup	1	0.125	0.0217
Citrullinemia type Ⅰ (#215,700)	ASS1 (*603,470)		3		0.0652
		c.1048C>T	2	0.6667	0.0435
		c.649_651del	1	0.3333	0.0217
Tyrosinemia type Ⅲ (#276,710)	HPD (*609,695)		4		0.087
		c.893A>C	1	0.25	0.0217
		c.109T>G	1	0.25	0.0217
		c.217T>C	1	0.25	0.0217
		C.460G>A	1	0.25	0.0217
Short-chain acyl-CoA dehydrogenase deficiency (#201,470)	ACADS (*606,885)		2		0.0435
		c.1031A>G	2	1	0.0435
Isovaleric acidemia (#243,500)	IVD (*607,036)		2		0.0435
		c.433C>T	1	0.5	0.0217
		c.865G>C	1	0.5	0.0217
Methylmalonic aciduria combined with homocystinuria (#277,400)	MMACHC (* 609831)		3		0.0652
		c.457C>T	1	0.3333	0.0217
		c.481C>T	1	0.3333	0.0217
		c.482G>A	1	0.3333	0.0217
3-methylcrotonyl-CoA carboxylase deficiency (#210,200)	MCCC1 (*609,010)		2		0.0435
		c.1331G>A	1	0.5	0.0217
		c.2035G>A	1	0.5	0.0217
Primary carnitine deficiency (#212,140)	SLC22A5 (*603,377)		9		0.1957
		c.51C>G	2	0.2222	0.0435
		c.338G>A	1	0.1111	0.0217
		c.760C>T	2	0.2222	0.0435
		c.884>T	1	0.1111	0.0217
		c.893C>T	1	0.1111	0.0217
		c.1340A＞T	1	0.1111	0.0217
		c.1400C>G	1	0.1111	0.0217
Very-long-chain acyl-CoA dehydrogenase deficiency (#201,475)	ACADVL (*609,575)		2		0.0435
		c.1280G>A	2	1	0.0435

## Sheet: Performance of AI
Disorders (OMIM code)	Positive by AI	Positive by physician	Positive by AI but first screening negative	Consistent rate between AI and physician	Positive rate of AI disease model	Positive rate of physician	Reducing false positive rate
Primary carnitine deficiency (#212,140)	238	474	66	0.3629	0.0025	0.005	0.4979
Methylmalonic acidemia (#251,000, #251,100, #251,110, #613, 646, and #614, 265), methylmalonic aciduria combined with homocystinuria (#277,400, #277,410, #277,380, #309,541 and #614, 857), propionic acidemia (#606,054)	65	289	21	0.1522	0.0007	0.0031	0.7751
3-methylcrotonyl-CoA carboxylase deficiency (#210,200 and #210,210), beta-ketothiolase deficiency (#203,750), holocarboxylase synthetase deficiency (#253, 270)	148	73	113	0.4795	0.0016	0.0008	-1.0274
Phenylalanine hydroxylase deficiency (#261,600), tetrahydrobiopterin deficiency (#233,910, #261,640, #612,716, #264,070, and #261,630)	131	83	64	0.8072	0.0014	0.0009	-0.5783
Short-chain acyl-CoA dehydrogenase deficiency (#201,470), isobutyryl-CoA dehydrogenase deficiency (#611,283)	139	78	79	0.7692	0.0015	0.0008	-0.7821
Hypermethioninemia (#250,850), homocystinuria (#236,200)	118	81	76	0.5185	0.0012	0.0009	-0.4568
Isovaleric acidemia (#243,500), 2-methylbutyryl-CoA dehydrogenase deficiency (#610,006)	96	111	36	0.5405	0.001	0.0012	0.1351
Neonatal intrahepatic cholestasis citrin deficiency (#605,814), citrullinemia type Ⅰ (#215,700), argininosuccinic aciduria (#207,900)	125	64	61	1	0.0013	0.0007	-0.9531
Hyperprolinuria (#239,500)	6	14	6	0	0.0001	0.0001	0.5714
Very-long-chain acyl-CoA dehydrogenase deficiency (#201,475)	38	28	10	1	0.0004	0.0003	-0.3571
Carnitine palmitoyltransferase I deficiency (#255,120)	43	12	31	1	0.0005	0.0001	-2.5833
Medium-chain acyl-CoA dehydrogenase deficiency (#201,450)	2	23	1	0.0435	0	0.0002	0.913
Ornithine transcarbamylase deficiency (#311,250)	15	192	3	0.0625	0.0002	0.002	0.9219
Maple syrup urine disease (#248,600)	2	8	0	0.25	0	0.0001	0.75
Glutaric acidemia Ⅰ (#231,670)	10	45	3	0.1556	0.0001	0.0005	0.7778
Multiple acyl-CoA dehydrogenase deficiency (#231,680)	28	17	13	0.8824	0.0003	0.0002	-0.6471

## Sheet: Frequency in different regions
Disorders (OMIM code)	Frequency
	Shaoyang, China	Changsha, China	Suzhou, China	Quanzhou, China	Japan	Korea	United States
Screening numbers	94648	300849	401660	364545	3.36million	3.44million	11750876
Amino acid disorders	1:7,281	1:10,745	1:5,084	1:8,680	1:26,000	1:29,000	1:12,648
Phenylalanine hydroxylase deficiency (#261,600)	1:15,775	1:18,803	1:7,303	1:20,253	1:46,000	1:138,000	1:17,006
Citrullinemia type Ⅰ (#215,700)	1:94,648	1:150,425	-	1:182,273	1:306,000	1:115,000	1:156,678
Neonatal intrahepatic cholestasis citrin deficiency (#605,814)	1:23,662	1:60,170	1:57,372	1:36,455	1:96,000	1:3,445,000	-
Tyrosinemia type Ⅲ (#276,710)	1:47,324	1:300,849	1:200,830	-	-	-	-
Organic acid disorders	1:31,549	1:25,071	1:13,389	1:9,347	1:22,000	1:31,000	1:18,682
Isovaleric acidemia (#243,500)	1:94,648	1:150,425	1:200,830	1:91,136	1:672,000	1:138,000	1:139,891
Methylmalonic aciduria combined with homocystinuria (#277,400)	1:94,648	-	1:40,166	1:121,515	1:120,000	1:246,000	1:534,131
3-methylcrotonyl-CoA carboxylase deficiency (#210,200)	1:94,648	1:100,283	1:33,412	1:72,909	1:153,000	1:111,000	1:40,105
Fatty acid oxidation disorders	1:13,521	1:9,705	1:9,129	1:7,440	1:30,000	1:111,000	1:11,034
Primary carnitine deficiency (#212,140)	1:18,930	1:13,675	1:26,777	1:10,126	1:199,000	1:345,000	-
Short-chain acyl-CoA dehydrogenase deficiency (#201,470)	1:94,648	1:42,978	1:28,690	1:91,136	-	-	-
Very-long-chain acyl-CoA dehydrogenase deficiency (#201,475)	1:94,648	1:300,849	1:66934	1:121,515	1:93,000	1:383,000	1:57,043
Total	1:4,115	1:4,237	1:3,163	1:2,804	1:8,557	1:13,205	1:4,480
